# Supplementary material for: Weapon Violence Dataset 2.0: A synthetic dataset for violence detection
Source: Data Brief. 2024 Apr 20;54:110448. doi: 10.1016/j.dib.2024.110448 (PMC11079471; doi:10.1016/j.dib.2024.110448)
Supplement: Supplementary file 1 [file mmc1.zip]

Archive with 1 entries (1 files):
- Code Files.rar
